# Supplementary material for: The interaction effect of high social support and resilience on functional connectivity using seed-based resting-state assessed by 7-Tesla ultra-high field MRI
Source: Front Psychiatry. 2024 May 20;15:1293514. doi: 10.3389/fpsyt.2024.1293514 (PMC11145276; doi:10.3389/fpsyt.2024.1293514)
Supplement: Supplementary file 1 [file DataSheet_1.zip]

Archive with 5 entries (5 files):
- Table 1.docx
- Table 2.DOCX
- Table 3.docx
- Table 4.docx
- Table 5.docx
